# Supplementary material for: Differences in Cognitive and Non-Cognitive Results between Only-Child and Non-Only-Child Children: Analysis of Propensity Scores Based on Large-Scale Assessment
Source: Children (Basel). 2022 May 30;9(6):807. doi: 10.3390/children9060807 (PMC9221992; doi:10.3390/children9060807)
Supplement: Supplementary file 1 [file children-09-00807-s001.zip]

Archive with 2 entries (2 files):
- dataS1.sav
- dataS2.sav
